# Supplementary material for: TYRO3 as a molecular target for growth inhibition and apoptosis induction in bladder cancer
Source: Br J Cancer. 2019 Feb 15;120(5):555–64. doi: 10.1038/s41416-019-0397-6 (PMC6461973; doi:10.1038/s41416-019-0397-6)
Supplement: Supplementary file 9 — Table S1 [file 41416_2019_397_MOESM9_ESM.xlsx]

## Sheet: siRNA sequences
Table S1: siRNA sequences
siRNA	Manufacturer	Reference	sense strand sequence	antisense strand sequence
TYRO3 siRNA#1	Thermo Fisher Scientific	AM51331 ID: 802	5’-GGUGUGCCAUUUUUCACAGTT-3’	5’-CUGUGAAAAAUGGCACACCTT-3’
TYRO3 siRNA#2	Thermo Fisher Scientific	AM51331 ID: 800	5’-GGAAAAACUGGAGGAUGUGTT-3’	5’-CACAUCCUCCAGUUUUUCCTT-3’
TYRO3 siRNA#3	Qiagen	SI00087087	5’-GCUGUUAGUUGCUGUUUAATT-3’	5’-UUAAACAGCAACUAACAGCTT-3’
AXL siRNA #45	Thermo Fisher Scientific	4390824 ID: s1845	5’-GGAACUGCAUGCUGAAUGATT-3’	5’-UCAUUCAGCAUGCAGUUCCTG-3’
AXL siRNA #46	Thermo Fisher Scientific	4390824 ID: s1846	5’-GGGUGGAGGUUAUCCUGAATT-3’	5’-UUCAGGAUAACCUCCACCCTC-3’
AXL siRNA #47	Thermo Fisher Scientific	4390824 ID: s1847	5’-CAGCGAGAUUUAUGACUAUTT-3’	5’-AUAGUCAUAAAUCUCGCUGTT-3’
MERTK siRNA #72	Thermo Fisher Scientific	4392420 ID: s20472	5’-GAACUUACCUUACAUAGCUTT-3’	5’-AGCUAUGUAAGGUAAGUUCAA-3’
MERTK siRNA #73	Thermo Fisher Scientific	4392420 ID: s20473	5’-CAGUAGCCGUGUUAACGAATT-3’	5’-UUCGUUAACACGGCUACUGTT-3’
MERTK siRNA #74	Thermo Fisher Scientific	4392420 ID: s20474	5’-GGAUGAAGCCUCCGACUAATT-3’	5’-UUAGUCGGAGGCUUCAUCCAT-3’
Scramble siRNA	Thermo Fisher Scientific	N/A	5’-GGCAAGAUUCUUCUCGUUGTT-3’	5’-CAACGAGAAGAAUCUUGCCTT-3’
