# Supplementary material for: TYRO3 as a molecular target for growth inhibition and apoptosis induction in bladder cancer
Source: Br J Cancer. 2019 Feb 15;120(5):555–64. doi: 10.1038/s41416-019-0397-6 (PMC6461973; doi:10.1038/s41416-019-0397-6)
Supplement: Supplementary file 10 — Table S2 [file 41416_2019_397_MOESM10_ESM.xlsx]

## Sheet: Table S2
Table S2: Unpaired t test with Welch's correction (Two-tailed) corresponding to Figure 2B
Cell Line	Treatment	Mean	Std. Deviation	P value (two tailed)
VM-CUB-1	siCTL - 72h versus siTYRO3#1 - 72h	31.13	8.301	0.0048
VM-CUB-1	siCTL - 72h versus siTYRO3#2 - 72h	53.93	5.829	0.0053
VM-CUB-1	siCTL - 72h versus siTYRO3#3 - 72h	38.9	2.512	0.0006
VM-CUB-1	siCTL - 96h versus siTYRO3#1 - 96h	11.9	1.997	0.0002
VM-CUB-1	siCTL - 96h versus siTYRO3#2 - 96h	31.97	3.57	0.0009
VM-CUB-1	siCTL - 96h versus siTYRO3#3 - 96h	28.53	6.396	0.0027
VM-CUB-1	siCTL - 72h versus siAXL#45 - 72h	80	2.8	0.0065
VM-CUB-1	siCTL - 72h versus siAXL#46 - 72h	85.33	6.363	0.0574
VM-CUB-1	siCTL - 72h versus siAXL#47 - 72h	48.73	1.06	0.0001
VM-CUB-1	siCTL - 96h versus siAXL#45 - 96h	81.28	5.231	0.0056
VM-CUB-1	siCTL - 96h versus siAXL#46 - 96h	95.55	5.307	0.1921
VM-CUB-1	siCTL - 96h versus siAXL#47 - 96h	39.17	3.35	0.001
VM-CUB-1	siCTL - 72h versus siMERTK#72 - 72h	59.17	12.92	0.0318
VM-CUB-1	siCTL - 72h versus siMERTK#73 - 72h	73.3	11.71	0.0585
VM-CUB-1	siCTL - 72h versus siMERTK#74 - 72h	75.83	9.501	0.0479
VM-CUB-1	siCTL - 96h versus siMERTK#72 - 96h	40.6	5.295	0.0002
VM-CUB-1	siCTL - 96h versus siMERTK#73 - 96h	65.65	9.248	0.005
VM-CUB-1	siCTL - 96h versus siMERTK#74 - 96h	73.43	9.593	0.0116
Cell Line	Treatment	Mean	Std. Deviation	P value (two tailed)
RT112	siCTL - 72h versus siTYRO3#2 - 72h	52.1	15.97	<0.0001
RT112	siCTL - 72h versus siTYRO3#3 - 72h	44.98	5.621	0.0026
RT112	siCTL - 96h versus siTYRO3#1 - 96h	22.32	8.696	<0.0001
RT112	siCTL - 96h versus siTYRO3#2 - 96h	32.76	13.75	<0.0001
RT112	siCTL - 96h versus siTYRO3#3 - 96h	30.6	4.7	0.0004
RT112	siCTL - 72h versus siAXL#45 - 72h	78.85	10.39	0.2129
RT112	siCTL - 72h versus siAXL#46 - 72h	81.45	11.95	0.2721
RT112	siCTL - 72h versus siAXL#47 - 72h	39.05	12.66	0.0928
RT112	siCTL - 96h versus siAXL#45 - 96h	76.2	9.475	0.1747
RT112	siCTL - 96h versus siAXL#46 - 96h	79.2	5.374	0.115
RT112	siCTL - 96h versus siAXL#47 - 96h	30.35	23.55	0.1494
Cell Line	Treatment	Mean	Std. Deviation	P value (two tailed)
UM-UC-5	siCTL - 72h versus siTYRO3#1 - 72h	40.54	10.75	0.0002
UM-UC-5	siCTL - 72h versus siTYRO3#2 - 72h	48.2	9.896	0.0003
UM-UC-5	siCTL - 72h versus siTYRO3#3 - 72h	58.56	13.52	0.0024
UM-UC-5	siCTL - 96h versus siTYRO3#1 - 96h	23.23	5.344	<0.0001
UM-UC-5	siCTL - 96h versus siTYRO3#2 - 96h	34.23	7.221	0.0004
UM-UC-5	siCTL - 96h versus siTYRO3#3 - 96h	51.13	13.08	0.005
UM-UC-5	siCTL - 72h versus siAXL#45 - 72h	70.7	4.384	0.0671
UM-UC-5	siCTL - 72h versus siAXL#46 - 72h	75.8	3.818	0.0707
UM-UC-5	siCTL - 72h versus siAXL#47 - 72h	47	16.97	0.1418
UM-UC-5	siCTL - 96h versus siAXL#45 - 96h	71.3	0.7071	0.0111
UM-UC-5	siCTL - 96h versus siAXL#46 - 96h	75.85	0.7778	0.0145
UM-UC-5	siCTL - 96h versus siAXL#47 - 96h	51.7	23.48	0.2107
Cell Line	Treatment	Mean	Std. Deviation	P value (two tailed)
UM-UC-9	siCTL - 72h versus siTYRO3#1 - 72h	64.28	1.823	<0.0001
UM-UC-9	siCTL - 72h versus siTYRO3#2 - 72h	64.73	3.465	0.0003
UM-UC-9	siCTL - 72h versus siTYRO3#3 - 72h	82.4	4.386	0.004
UM-UC-9	siCTL - 96h versus siTYRO3#1 - 96h	47.25	4.481	0.0002
UM-UC-9	siCTL - 96h versus siTYRO3#2 - 96h	52.6	4.158	0.0002
UM-UC-9	siCTL - 96h versus siTYRO3#3 - 96h	75.58	3.69	0.0009
UM-UC-9	siCTL - 72h versus siMERTK#72 - 72h	89.65	0.9192	0.0399
UM-UC-9	siCTL - 72h versus siMERTK#73 - 72h	106.4	3.606	0.2431
UM-UC-9	siCTL - 72h versus siMERTK#74 - 72h	108.3	7.142	0.3497
UM-UC-9	siCTL - 96h versus siMERTK#72 - 96h	83.8	1.414	0.0392
UM-UC-9	siCTL - 96h versus siMERTK#73 - 96h	97.9	6.081	0.7108
UM-UC-9	siCTL - 96h versus siMERTK#74 - 96h	97.7	6.788	0.7155
Cell Line	Treatment	Mean	Std. Deviation	P value (two tailed)
MGH-U3	siCTL - 72h versus siTYRO3#1 - 72h	30.7	11.64	<0.0001
MGH-U3	siCTL - 72h versus siTYRO3#2 - 72h	62.3	5.335	<0.0001
MGH-U3	siCTL - 72h versus siTYRO3#3 - 72h	72.8	6.776	0.0009
MGH-U3	siCTL - 96h versus siTYRO3#1 - 96h	10.67	4.737	<0.0001
MGH-U3	siCTL - 96h versus siTYRO3#2 - 96h	41.3	5.62	<0.0001
MGH-U3	siCTL - 96h versus siTYRO3#3 - 96h	48.67	10.05	<0.0001
