# Supplementary material for: TYRO3 as a molecular target for growth inhibition and apoptosis induction in bladder cancer
Source: Br J Cancer. 2019 Feb 15;120(5):555–64. doi: 10.1038/s41416-019-0397-6 (PMC6461973; doi:10.1038/s41416-019-0397-6)
Supplement: Supplementary file 11 — Table S3 [file 41416_2019_397_MOESM11_ESM.xlsx]

## Sheet: Table S3
Table S3: Unpaired t test results corresponding to figure 2C
Cell Line	Treatment	Mean	Std. Deviation	P value (two tailed)
VM-CUB-1	DMSO vs UNC2025 0.039 μM	101.8	3.885	0.43
VM-CUB-1	DMSO vs UNC2025 0.078 μM	99.75	4.991	0.9265
VM-CUB-1	DMSO vs UNC2025 0.156 μM	97.46	5.013	0.3859
VM-CUB-1	DMSO vs UNC2025 0.312 μM	79.02	4.484	0.0026
VM-CUB-1	DMSO vs UNC2025 0.625 μM	69.16	4.81	0.001
VM-CUB-1	DMSO vs UNC2025 1.25 μM	53.42	0.9782	<0.0001
VM-CUB-1	DMSO vs UNC2025 2.5 μM	34.16	2.34	<0.0001
VM-CUB-1	DMSO vs UNC2025 5 μM	21.78	2.207	<0.0001
VM-CUB-1	DMSO vs UNC2025 10 μM	2.128	1.227	<0.0001
RT112	DMSO vs UNC2025 0.039 μM	97.14	3.881	0.2363
RT112	DMSO vs UNC2025 0.078 μM	90.12	5.077	0.0301
RT112	DMSO vs UNC2025 0.156 μM	74.88	8.984	0.0113
RT112	DMSO vs UNC2025 0.312 μM	51	9.157	0.0017
RT112	DMSO vs UNC2025 0.625 μM	28.93	10.92	0.001
RT112	DMSO vs UNC2025 1.25 μM	8.645	4.298	<0.0001
RT112	DMSO vs UNC2025 2.5 μM	3.758	2.181	<0.0001
RT112	DMSO vs UNC2025 5 μM	2.135	1.021	<0.0001
RT112	DMSO vs UNC2025 10 μM	0.21	0.09201	<0.0001
UM-UC-5	DMSO vs UNC2025 0.039 μM	103.8	3.425	0.1133
UM-UC-5	DMSO vs UNC2025 0.078 μM	104.6	3.041	0.0563
UM-UC-5	DMSO vs UNC2025 0.156 μM	105.4	2.98	0.0359
UM-UC-5	DMSO vs UNC2025 0.312 μM	96.8	3.951	0.2032
UM-UC-5	DMSO vs UNC2025 0.625 μM	69.06	29.81	0.1295
UM-UC-5	DMSO vs UNC2025 1.25 μM	70.07	24.87	0.0953
UM-UC-5	DMSO vs UNC2025 2.5 μM	61.48	7.043	0.0016
UM-UC-5	DMSO vs UNC2025 5 μM	45.84	3.291	<0.0001
UM-UC-5	DMSO vs UNC2025 10 μM	0.1175	0.1744	<0.0001
UM-UC-9	DMSO vs UNC2025 0.039 μM	102.2	3.244	0.2746
UM-UC-9	DMSO vs UNC2025 0.078 μM	102.1	4.18	0.3856
UM-UC-9	DMSO vs UNC2025 0.156 μM	102.1	2.499	0.1903
UM-UC-9	DMSO vs UNC2025 0.312 μM	94.87	4.307	0.0973
UM-UC-9	DMSO vs UNC2025 0.625 μM	95.46	3.577	0.0849
UM-UC-9	DMSO vs UNC2025 1.25 μM	94.17	3.478	0.044
UM-UC-9	DMSO vs UNC2025 2.5 μM	91	1.828	0.0022
UM-UC-9	DMSO vs UNC2025 5 μM	76.89	3.417	0.0009
UM-UC-9	DMSO vs UNC2025 10 μM	41.74	8.42	0.0008
MGH-U3	DMSO vs UNC2025 0.039 μM	99.92	2.544	0.9428
MGH-U3	DMSO vs UNC2025 0.078 μM	98.93	2.613	0.3598
MGH-U3	DMSO vs UNC2025 0.156 μM	87.57	7.317	0.0088
MGH-U3	DMSO vs UNC2025 0.312 μM	67.47	10.98	0.0008
MGH-U3	DMSO vs UNC2025 0.625 μM	47.6	8.799	<0.0001
MGH-U3	DMSO vs UNC2025 1.25 μM	42.96	8.625	<0.0001
MGH-U3	DMSO vs UNC2025 2.5 μM	32.04	10.33	<0.0001
MGH-U3	DMSO vs UNC2025 5 μM	16.38	15.03	<0.0001
MGH-U3	DMSO vs UNC2025 10 μM	1.442	2.023	<0.0001
Cell Line	Treatment	Mean	Std. Deviation	P value (two tailed)
VM-CUB-1	DMSO vs BMS777607 0.039 μM	94.8	9.654	0.3605
VM-CUB-1	DMSO vs BMS777607 0.078 μM	98.59	5.551	0.6459
VM-CUB-1	DMSO vs BMS777607 0.156 μM	99.42	7.835	0.8922
VM-CUB-1	DMSO vs BMS777607 0.312 μM	102	4.493	0.441
VM-CUB-1	DMSO vs BMS777607 0.625 μM	105.6	5.382	0.1278
VM-CUB-1	DMSO vs BMS777607 1.25 μM	108.2	5.122	0.0499
VM-CUB-1	DMSO vs BMS777607 2.5 μM	109.6	8.416	0.1071
VM-CUB-1	DMSO vs BMS777607 5 μM	100.5	18.26	0.9638
VM-CUB-1	DMSO vs BMS777607 10 μM	67.05	11.72	0.0111
RT112	DMSO vs BMS777607 0.039 μM	97.75	2.69	0.1926
RT112	DMSO vs BMS777607 0.078 μM	98.14	2.049	0.1674
RT112	DMSO vs BMS777607 0.156 μM	99.21	2.493	0.5712
RT112	DMSO vs BMS777607 0.312 μM	97.98	3.504	0.3315
RT112	DMSO vs BMS777607 0.625 μM	98.06	3.589	0.3583
RT112	DMSO vs BMS777607 1.25 μM	95.04	1.434	0.0062
RT112	DMSO vs BMS777607 2.5 μM	89.69	3.095	0.0069
RT112	DMSO vs BMS777607 5 μM	74.77	12.21	0.0257
RT112	DMSO vs BMS777607 10 μM	44.55	23.09	0.0172
UM-UC-5	DMSO vs BMS777607 0.039 μM	99.56	3.942	0.8359
UM-UC-5	DMSO vs BMS777607 0.078 μM	102.7	3.571	0.2337
UM-UC-5	DMSO vs BMS777607 0.156 μM	104	4.166	0.1506
UM-UC-5	DMSO vs BMS777607 0.312 μM	105.1	1.58	0.0075
UM-UC-5	DMSO vs BMS777607 0.625 μM	107.3	5.799	0.0864
UM-UC-5	DMSO vs BMS777607 1.25 μM	105.9	3.209	0.0344
UM-UC-5	DMSO vs BMS777607 2.5 μM	103	7.5	0.4882
UM-UC-5	DMSO vs BMS777607 5 μM	81.26	0.6364	0.0153
UM-UC-5	DMSO vs BMS777607 10 μM	64.22	9.055	0.0042
UM-UC-9	DMSO vs BMS777607 0.039 μM	98.73	4.873	0.6389
UM-UC-9	DMSO vs BMS777607 0.078 μM	102.5	2.618	0.1496
UM-UC-9	DMSO vs BMS777607 0.156 μM	101.8	3.581	0.3854
UM-UC-9	DMSO vs BMS777607 0.312 μM	102	3.45	0.3394
UM-UC-9	DMSO vs BMS777607 0.625 μM	104.1	0.7276	0.0015
UM-UC-9	DMSO vs BMS777607 1.25 μM	107.6	2.207	0.0063
UM-UC-9	DMSO vs BMS777607 2.5 μM	111.6	1.381	0.0005
UM-UC-9	DMSO vs BMS777607 5 μM	111.8	1.554	0.0006
UM-UC-9	DMSO vs BMS777607 10 μM	111.5	2.329	0.0022
MGH-U3	DMSO vs BMS777607 0.039 μM	100.6	5.485	0.8043
MGH-U3	DMSO vs BMS777607 0.078 μM	102.8	3.41	0.1031
MGH-U3	DMSO vs BMS777607 0.156 μM	104	4.224	0.0666
MGH-U3	DMSO vs BMS777607 0.312 μM	103.5	3.173	0.0411
MGH-U3	DMSO vs BMS777607 0.625 μM	104.9	3.943	0.0293
MGH-U3	DMSO vs BMS777607 1.25 μM	102.4	2.249	0.0488
MGH-U3	DMSO vs BMS777607 2.5 μM	98.1	5.17	0.4082
MGH-U3	DMSO vs BMS777607 5 μM	85.5	14.26	0.0551
MGH-U3	DMSO vs BMS777607 10 μM	60.93	10.44	0.0003
