# Supplementary material for: TYRO3 as a molecular target for growth inhibition and apoptosis induction in bladder cancer
Source: Br J Cancer. 2019 Feb 15;120(5):555–64. doi: 10.1038/s41416-019-0397-6 (PMC6461973; doi:10.1038/s41416-019-0397-6)
Supplement: Supplementary file 12 — Table S4 [file 41416_2019_397_MOESM12_ESM.xls]

## Sheet: Table S4
Table S4: List of differentially expressed genes after TYRO3 knockdown (adjusted p-value < 0.05, Ilog2(FC)I ≧ 0.58)
Gene Symbol	Log2FC	Adjusted p value	Gene Symbol	Log2FC	Adjusted p value
TYMS	-2.32633519874701	0.0352912237947859	CDCA3	-1.29218917271615	0.0212968044386373
GINS2	-2.25989515512308	0.0164424048117559	DEPDC1B	-1.27818970384952	0.0215168851973675
CDCA7	-2.21812224913286	0.0291989358604571	FAM49B	-1.27131387799394	0.00660199160225694
RRM2	-2.15165489948141	0.0288085057016318	RAD54L	-1.26944992777543	0.024856474653568
MAD2L1	-2.09998342815555	0.00105886143890613	FEN1	-1.26253149978589	0.0298838379216078
DSCC1	-1.99572659683288	0.0280679875443733	PLK4	-1.26218053947429	0.0197796643553085
MCM2	-1.99110556760114	0.00872275718509133	CDCA8	-1.2581399702575	0.0469166050198533
TRIP13	-1.9743742318283	0.0174553566454759	SAP30	-1.25068850307398	0.00152436800030135
MCM5	-1.86123627892881	0.0369907752440196	RAD54B	-1.23737660914296	0.0284167254926443
MND1	-1.8228859666659	0.0190771981890462	MCM6	-1.23413992685013	0.0283679213435287
ORC1	-1.79387197803191	0.0120291454591872	BRCA1	-1.22864021676027	0.0146289018948535
RFC5	-1.78838092402732	0.00279890270037965	SKA3	-1.22863476667897	0.0286974866390726
PBK	-1.72899704439629	0.0120237201817505	ESPL1	-1.22804450280035	0.0292930904594293
KIF15	-1.72337139631725	0.00701766409455231	SAPCD2	-1.22629042818159	0.0210425582573731
POLE2	-1.71356489898211	0.0492635780656493	KIF2C	-1.22358866540339	0.0474162436730147
TYRO3	-1.70084977320961	0.0000129957283052645	GPSM2	-1.21612831323071	0.0477683033380899
USP1	-1.67641083041202	0.0161435973845789	POLA2	-1.20989692472587	0.013918915350938
NEK2	-1.65869645918555	0.0167666910577561	GINS3	-1.19537118679031	0.0492635780656493
NCAPG	-1.6521926023925	0.0407145710982809	KIF20B	-1.19488709712392	0.00758573857516864
CDC20	-1.64900643909533	0.0118717742924948	TRAIP	-1.18501512089308	0.00527616460524262
ZWINT	-1.63090705112796	0.0110306993535686	RFC2	-1.17623490967163	0.0263603413286981
GINS1	-1.62510871576045	0.0369856777644402	VRK1	-1.16227640393604	0.00554802049391793
CENPA	-1.61631828411007	0.00810986903718914	CCDC109B	-1.16001978363742	0.00636355025369637
HELLS	-1.61098094713699	0.044691938664171	KIF22	-1.15806440041968	0.0283679213435287
CDCA5	-1.60633300664466	0.0249321233178632	CENPW	-1.15528716285062	0.0161931390688985
EXO1	-1.58904506945797	0.021044453719113	KIFC1	-1.14665891775726	0.0336317797206165
RMI2	-1.5849491983088	0.00680590612049965	POLA1	-1.14083340181758	0.0263407657997964
FAM83D	-1.56729567681065	0.0178375579916679	IFIT1	-1.12102804390241	0.0483472325581728
NEIL3	-1.53996491112145	0.0189125031207068	C5orf34	-1.12041582238406	0.0105863363846317
MCM3	-1.52888558600266	0.0245650250728365	HMGB2	-1.11721921755006	0.0239151119257605
HNRNPC	-1.51310341073131	0.00680590612049965	TFAM	-1.10151825133906	0.000572556384239827
AURKB	-1.50916853741347	0.0275474294169825	CEP78	-1.0967006166157	0.0110306993535686
WDR76	-1.49565477982323	0.0156516726130169	CHAF1A	-1.09578638062121	0.0116415104605114
CCNA2	-1.49473107895524	0.0267393138114839	MCM7	-1.08138686886006	0.0137708919603065
CDC45	-1.49157349421077	0.0397214875905346	AUNIP	-1.07202503837188	0.00572088987356591
RNASEH2A	-1.46063262873921	0.0291989358604571	PTTG1	-1.0688236808049	0.0154000281956974
DLGAP5	-1.45984304227489	0.0373244532618172	CASC5	-1.06576446297139	0.0248543621733866
CDK1	-1.44708551097963	0.0497192478539408	MCM4	-1.05106690038496	0.0332091216718961
ARHGAP11A	-1.44484600426292	0.00152436800030135	UNG	-1.04533705752015	0.0120237201817505
PARPBP	-1.43991142197805	0.0423913693488044	TIPIN	-1.03448566073436	0.0065568494012562
DESI2	-1.42825869024885	0.00764708782670369	CCT5	-1.02879543257971	0.0103995933704089
CENPM	-1.42009672077511	0.032786788608759	FLVCR1	-1.02587922131559	0.00956279152669909
ASF1B	-1.404317530559	0.00853929082957962	PCNA	-1.0245515467369	0.0336317797206165
DUT	-1.38319973355984	0.00279890270037965	FANCG	-1.01647305733985	0.0469166050198533
KIF4A	-1.37507818621123	0.0197796643553085	RHNO1	-1.01553182973422	0.00380941487227665
BUB1B	-1.3700788505801	0.0197796643553085	ARHGEF39	-1.01397156271661	0.0167666910577561
HIST1H4C	-1.3562048157385	0.0401917265939256	LIG1	-1.00894648441598	0.0353892516283588
STIL	-1.35266552985997	0.0294420305238006	ANKRD32	-0.998015119633174	0.0286974866390726
BLM	-1.33810169302243	0.0239151119257605	TMPO	-0.997426038338157	0.0263407657997964
HJURP	-1.32402884455784	0.0408199662152273	H2AFX	-0.994933981419709	0.00940768359009906
FAM64A	-1.31203734206177	0.00239222212175116	SERTAD2	-0.992895472160304	0.00133543036950184
PRIM1	-1.30874126908821	0.0408199662152273	NCAPD3	-0.988218251606675	0.0118717742924948
CENPU	-1.30394458109878	0.0336317797206165	SIVA1	-0.986093818748857	0.0280679875443733
CDC7	-1.30053790856719	0.012250181636814	KIAA1524	-0.985734973871717	0.0408199662152273
FIGNL1	-1.29694516448465	0.00940768359009906	IMPA2	-0.974223741265708	0.00152436800030135
Gene Symbol	Log2FC	Adjusted p value	Gene Symbol	Log2FC	Adjusted p value
BORA	-0.966357898909892	0.0236548780405118	C1orf198	-0.724700428632388	0.0235105172126714
ARHGAP19	-0.958657845486179	0.0212968044386373	DAG1	-0.723789125373841	0.0352912237947859
DNMT1	-0.958161700840556	0.0120237201817505	FAM161A	-0.723158926726832	0.00701766409455231
CTDSPL2	-0.947275884826401	0.00311130021352572	CLSPN	-0.721683177257296	0.0167666910577561
SUV39H2	-0.943198971864522	0.0254087048831078	H2AFZ	-0.718510315956141	0.0485853345461125
PSMC3IP	-0.939414028086531	0.0204418878262815	SUZ12	-0.71441994953774	0.0207959824211813
SSRP1	-0.935561333392183	0.0065568494012562	NEDD1	-0.710292558376669	0.0382568076310581
FAM111B	-0.930190472392701	0.022483309615605	FAM122B	-0.709056605069012	0.0157846850994489
LYRM7	-0.929375247653877	0.0286974866390726	TUBG1	-0.705411690978902	0.0268889341270449
CCDC34	-0.924027065509199	0.0161435973845789	NUFIP1	-0.701935244346599	0.013918915350938
MTHFD1	-0.914941203122046	0.00701766409455231	SLC25A10	-0.699923020036208	0.0153249925855015
LRRCC1	-0.91456753307417	0.0208166720871371	TONSL	-0.699627241750275	0.0118831792861475
MRPS27	-0.914186192064992	0.0456987025185162	PARP2	-0.699055140043086	0.0287551563976935
MIS18BP1	-0.91215480443284	0.00659163259433179	NRM	-0.69889167994903	0.00425441015207419
INCENP	-0.911296440418379	0.0292821329960885	FN3KRP	-0.698513226802991	0.0190771981890462
PMCH	-0.907037466620162	0.0362366875632673	AMD1	-0.698221650663541	0.0236548780405118
ACD	-0.905634528749627	0.00370613747313495	CNOT6	-0.695758681198315	0.0215168851973675
RECQL4	-0.902316113301801	0.0416222665187978	DIAPH3	-0.69307882006046	0.012560490389218
RBL1	-0.896511816243652	0.000415883812997067	TSEN15	-0.684936036585237	0.017087419211033
TICRR	-0.884370777799624	0.0118660818279311	HAUS1	-0.684885211274653	0.0402534026097585
SAC3D1	-0.882365962492905	0.0118831792861475	NUP62	-0.683291146028172	0.0210425582573731
DDX11	-0.872470801169403	0.0310371201985745	LRRC8B	-0.681461026797255	0.00769355093270947
G2E3	-0.86847474616565	0.00384099721674659	HAUS2	-0.681214412771801	0.026225315206653
MLH1	-0.866954014700935	0.00701766409455231	SAE1	-0.678598610533772	0.00384099721674659
POC1A	-0.865982920501658	0.0269574108113076	FANCB	-0.67738217621118	0.0167666910577561
CTBP2	-0.865840246477207	0.0178963054902073	HSD17B6	-0.666605301109063	0.0226771806337481
RFWD3	-0.859958071792201	0.0220136151446249	HAUS6	-0.659136388747232	0.0153249925855015
DEK	-0.854207374998667	0.00769355093270947	FANCM	-0.658857553596154	0.0197796643553085
POLD1	-0.852957239424896	0.018408471406582	TMEM107	-0.63977243784509	0.0294420305238006
SPDL1	-0.845623064831717	0.0197796643553085	LSM5	-0.638670913375717	0.0154000281956974
C14orf80	-0.839811007405164	0.00823863916419177	XRCC4	-0.638286104965914	0.0432693689927907
CENPJ	-0.836425223048815	0.0478527896592117	EML4	-0.633636949973739	0.0153249925855015
NDC1	-0.817810646629137	0.022483309615605	C16orf59	-0.627374086112349	0.0267084016117157
CIT	-0.809114525129179	0.0197796643553085	HAUS7	-0.625475975480756	0.0492635780656493
HMMR-AS1	-0.806438747769767	0.0275474294169825	CDK4	-0.621199979880592	0.00163629534202042
POLD3	-0.806396163690432	0.0266794158619404	SNRNP40	-0.620112451419468	0.0010701354704005
ZGRF1	-0.804215019043915	0.0487765254568019	BEND3	-0.61678184777246	0.0252923008631427
TTF2	-0.804038498029392	0.0073521785404644	XRCC3	-0.616095024546271	0.0065568494012562
NASP	-0.792993590054676	0.0246987946836751	CIRH1A	-0.615650621238821	0.0317950368178618
PAQR4	-0.792159129750882	0.0153249925855015	PGP	-0.615118033388782	0.0273905998659249
EXOSC8	-0.790749027723477	0.0120237201817505	PKMYT1	-0.605379064516394	0.0359291253177696
TDP1	-0.788862615772916	0.0174444873433772	NAP1L1	-0.60485175216491	0.00205032727746709
PTTG3P	-0.787341915769503	0.00701766409455231	OAS3	-0.604278484464357	0.0492635780656493
PLK1	-0.785754092259467	0.0212968044386373	FOXRED1	-0.603119509778636	0.0263462052725117
C19orf48	-0.7696181669344	0.0276739389174627	APITD1	-0.599938015017944	0.00701766409455231
CEP72	-0.759059324967716	0.003435772796281	NUCKS1	-0.597093648931656	0.00872275718509133
DDX39A	-0.757332455159508	0.0134744455932702	RNF11	-0.596979736848336	0.0266794158619404
MCMBP	-0.753029536242773	0.022663377016292	PTPN11	-0.596009455221447	0.00524958481721295
HAUS4	-0.74873350435378	0.0246987946836751	RAD18	-0.585642936994546	0.0110306993535686
SGOL1	-0.744298215312228	0.0263407657997964	TUBB4B	-0.584975465606652	0.0065568494012562
CCDC150	-0.743510278459651	0.00872275718509133	MDC1	-0.582503498793477	0.0224278846867353
CEP128	-0.742757269922545	0.0207959824211813	LACTB	0.580276500064896	0.0337954164529303
GSTCD	-0.741623207349638	0.0268889341270449	STX12	0.582121210872524	0.0476578582388808
TBC1D31	-0.741337796684737	0.003435772796281	RBFOX2	0.584183929421506	0.0183199852364504
CASP8AP2	-0.740316920059631	0.0484566268167233	RAP2C	0.597293630548549	0.0292567247156871
ATAD5	-0.73899862280789	0.00279890270037965	ANKRD12	0.598772112811449	0.0378885137755604
SENP1	-0.729410443487602	0.0126349536618619	STYK1	0.605609872943567	0.0284853829140019
Gene Symbol	Log2FC	Adjusted p value	Gene Symbol	Log2FC	Adjusted p value
BTG1	0.607219090751096	0.048339924441887	CYP1A1	1.40928575520158	0.014426586384064
OSBPL1A	0.610436567048069	0.0268889341270449	LIPH	1.53501631453278	0.0266695874283275
SERINC1	0.62160235652715	0.0226771806337481	CTGF	2.44991539018038	0.00205032727746709
C5orf15	0.621904179597875	0.022483309615605
MARCKS	0.62355749433903	0.0224278846867353
ZNF217	0.634210782253525	0.0248543621733866
NEK10	0.639939308957995	0.0257501864013222
MPZL3	0.648729825479646	0.0197796643553085
TM2D1	0.652087183630766	0.044691938664171
LIMK2	0.657150585435296	0.0197796643553085
THRB	0.657418599402867	0.00140834320016116
PLK2	0.670539789298839	0.0378236031621732
ZNF267	0.671129573258574	0.032786788608759
TSPAN31	0.67333305691997	0.0179321305542266
ZNF277	0.68048667341708	0.0172392931399768
LAMC1	0.682629302831849	0.00673561922218481
PPT2	0.69017395039156	0.0252923008631427
ABHD4	0.699150015907563	0.0224278846867353
TMEM40	0.70545017662154	0.021349437991459
FEZ2	0.709479046116504	0.0238463682847262
FKBP14	0.713551727698855	0.00527616460524262
ZBTB34	0.738700239761737	0.0329765464263918
KLHL29	0.740413917312753	0.00152436800030135
GSN	0.74070278122668	0.0108085306894373
ITPKC	0.743127301430306	0.00279890270037965
RNASEL	0.755539360178637	0.0498165788833688
STX3	0.766823997032613	0.0180938761463507
GBP1	0.784054790094427	0.0445822340147917
KDM7A	0.787407876814552	0.0105863363846317
NMRK1	0.795391816453176	0.0310443454163986
TGFBR2	0.801970759489389	0.0153466908305699
PDCD4	0.802826068409097	0.0153249925855015
CROT	0.806558929852818	0.00279890270037965
DNAJC16	0.814246071410616	0.022625865161838
SECISBP2L	0.816395523078441	0.000415883812997067
LMBR1L	0.839724475165369	0.00401928771087991
DNAJB9	0.842579496021301	0.0300873707418058
KCTD21	0.852904021497776	0.00401928771087991
ABCC5	0.861034488755639	0.0161435973845789
FRMD4B	0.871816391818182	0.0332091216718961
EFNA1	0.891032443228227	0.0310371201985745
BTBD3	0.894500118117723	0.0439697921885657
DUSP5	0.907727938144278	0.00384099721674659
CFL2	0.932446926239623	0.0263407657997964
TNFSF9	0.973956783151589	0.0148217149360905
SC5D	0.976014862718409	0.00205032727746709
TP53INP2	0.986227305132056	0.0174444873433772
GATSL3	0.992209436776778	0.0336317797206165
SOX9	0.995357408641802	0.0180616091631931
LYPD3	1.04606665465404	0.00284806193343022
C3orf52	1.07411066701686	0.0352912237947859
C6orf120	1.10057873982702	0.00279890270037965
GABARAPL1	1.15063668421192	0.0286974866390726
LURAP1L	1.16249094995923	0.0477683033380899
YPEL5	1.19340940350776	0.0226771806337481
BTG2	1.20597538685838	0.00659163259433179
IL6R	1.39918841206197	0.0329974884519565
