# Supplementary material for: TYRO3 as a molecular target for growth inhibition and apoptosis induction in bladder cancer
Source: Br J Cancer. 2019 Feb 15;120(5):555–64. doi: 10.1038/s41416-019-0397-6 (PMC6461973; doi:10.1038/s41416-019-0397-6)
Supplement: Supplementary file 13 — Table S5 [file 41416_2019_397_MOESM13_ESM.xls]

## Sheet: Table S5
Table S5: List of cell functions impacted after TYRO3 knockdown (IPA analysis)
Cell Function	p-Value	-Log(p-Value)	Activatio z-score	Gene symbol
cell cycle progression	2.33E-26	25.632644078974	-0.987	AURKB,BLM,BORA,BRCA1,BTG1,BTG2,BUB1B,CCNA2,CDC20,CDC7,CDCA5,CDCA8,CDK1,CDK4,CENPA,CENPJ,CENPW,CHAF1A,CIT,CLSPN,DDX11,DIAPH3,DLGAP5,DNMT1,ESPL1,FANCG,FIGNL1,HAUS1,HAUS2,HAUS4,HAUS6,HAUS7,HELLS,IL6R,INCENP,KIF15,KIF22,KIF2C,KIF4A,KIFC1,KNL1,LIG1,MAD2L1,MARCKS,MCM2,MCM7,MLH1,NASP,NEDD1,NEK2,NUCKS1,NUP62,PARP2,PCNA,PKMYT1,PLK1,PLK2,PLK4,POLA1,POLD1,PTPN11,PTTG1,RBL1,RMI2,SAC3D1,SAE1,SGO1,SKA3,SSRP1,S…
cell proliferation	0.000000132	6.87942606879415	-3.97	ABCC5,ACD,AMD1,ATAD5,AURKB,BLM,BRCA1,BTG1,BTG2,BUB1B,CCNA2,CCT5,CDC20,CDC45,CDC7,CDCA5,CDCA7,CDCA8,CDK1,CDK4,CENPA,CENPJ,CLSPN,CNOT6,CTBP2,CTGF,CYP1A1,DESI2,DLGAP5,DNMT1,DUSP5,EFNA1,EML4,ESPL1,FAM83D,FEN1,FIGNL1,GABARAPL1,GBP1,GSN,H2AFX,H2AFZ,HELLS,HMGB2,HNRNPC,IL6R,ITPKC,KIAA1524,KIF15,KIF20B,KIF2C,LAMC1,LIG1,MAD2L1,MARCKS,MCM2,MCM3,MCM4,MCM5,MCM7,MLH1,MTHFD1,NAP1L1,NASP,NCAPG,NEIL3,NEK2,NUP62,O…
cell survival	0.0000349	4.45717457304082	-1.977	AURKB,BLM,BRCA1,BTG2,BUB1B,CCNA2,CDC7,CDK1,CDK4,CENPA,CTGF,DNMT1,DUSP5,EFNA1,EXO1,FANCG,H2AFX,HMGB2,IL6R,KIFC1,LIG1,MAD2L1,MCM2,MLH1,PARP2,PBK,PCNA,PDCD4,PLK1,PLK2,PTPN11,RAD18,RAD54B,RAD54L,RNASEL,RRM2,SKA3,SOX9,STX3,TGFBR2,TNFSF9,TONSL,TYMS,TYRO3,UNG,VRK1,XRCC3,XRCC4
apoptosis	0.0000157	4.80410034759077	2.212	ACD,AURKB,BLM,BRCA1,BTG1,BTG2,CASP8AP2,CCNA2,CDC20,CDC45,CDC7,CDK1,CDK4,CENPA,CENPJ,CIT,CTBP2,CTGF,DAG1,DDX11,DESI2,DNMT1,DUT,EFNA1,ESPL1,EXO1,FANCB,FEN1,FIGNL1,G2E3,GINS1,GSN,H2AFX,HAUS1,HELLS,HNRNPC,IL6R,KNL1,LIG1,LIMK2,MAD2L1,MCM2,MDC1,MLH1,NASP,NUP62,OAS3,PBK,PCNA,PDCD4,PKMYT1,PLK1,PLK2,PLK4,PPT2,PTPN11,PTTG1,RBL1,RNASEL,RRM2,SAE1,SENP1,SIVA1,SLC25A10,SOX9,SSRP1,STIL,SUZ12,TFAM,TGFBR2,THRB,TM…
cell death	0.0000331	4.48017200622428	2.538	ABCC5,ACD,AURKB,BLM,BRCA1,BTG1,BTG2,BUB1B,CASP8AP2,CCNA2,CCT5,CDC20,CDC45,CDC7,CDK1,CDK4,CENPA,CENPJ,CIT,CLSPN,CTBP2,CTGF,DAG1,DDX11,DEK,DESI2,DNMT1,DUT,EFNA1,ESPL1,EXO1,FANCB,FANCG,FANCM,FEN1,FIGNL1,G2E3,GINS1,GSN,H2AFX,HAUS1,HELLS,HMGB2,HNRNPC,IL6R,INCENP,KNL1,LIG1,LIMK2,MAD2L1,MCM2,MCM7,MDC1,MLH1,NASP,NEK2,NUP62,OAS3,PARP2,PBK,PCNA,PDCD4,PKMYT1,PLK1,PLK2,PLK4,PPT2,PTPN11,PTTG1,RAD18,RBL1,RNASE…
