# Supplementary material for: TYRO3 as a molecular target for growth inhibition and apoptosis induction in bladder cancer
Source: Br J Cancer. 2019 Feb 15;120(5):555–64. doi: 10.1038/s41416-019-0397-6 (PMC6461973; doi:10.1038/s41416-019-0397-6)
Supplement: Supplementary file 14 — Table S6 [file 41416_2019_397_MOESM14_ESM.xlsx]

## Sheet: Table S6
Table S6: List of upstream regulators impacted after TYRO3 knockdown (IPA Upstream regulator analysis)
Upstream Regulator	Activation z-score	p-value of overlap	Target molecules in dataset
CDKN2A	5.330	2.24E-20	AMD1,ASF1B,AURKB,BLM,BTG2,BUB1B,CCNA2,CDCA5,CDK1,CHAF1A,CTGF,DEK,EFNA1,FEN1,H2AFX,HAUS1,HMGB2,KIFC1,MAD2L1,MCM4,MCM5,MCM7,MCMBP,PCNA,PLK1,POLD3,RECQL4,RRM2,SAE1,SUZ12,TMPO,VRK1
NUPR1	5.191	7.40E-18	ABCC5,ARHGAP11A,ATAD5,BLM,BRCA1,BTG1,BUB1B,CCNA2,CDCA3,CDCA8,CDK4,CROT,DUSP5,ESPL1,EXO1,FAM111B,FLVCR1,GINS1,GPSM2,HJURP,IL6R,KIF2C,KIFC1,KNL1,NEIL3,NUCKS1,PLK1,POLA2,POLE2,SERTAD2,SLF1,SPDL1,STIL,STX3,TICRR,TMPO,WDR76,ZBTB34
TP53	4.896	4.51E-20	ABHD4,ASF1B,AURKB,BRCA1,BTG1,BTG2,BUB1B,CCNA2,CDC20,CDC7,CDK1,CDK4,CTGF,CYP1A1,DEK,DLGAP5,DNMT1,DUSP5,DUT,EFNA1,ESPL1,EXO1,FAM83D,FEN1,FIGNL1,GBP1,GSN,H2AFX,H2AFZ,HJURP,HMGB2,KIFC1,LIMK2,MAD2L1,MCM2,MCM3,MCM4,MCM5,MCM6,MCM7,MIS18BP1,MLH1,NCAPD3,NCAPG,NEK2,PARP2,PBK,PCNA,PLK1,PLK2,POLA1,POLD1,POLE2,PRIM1,PTPN11,PTTG1,RAD54B,RBL1,RECQL4,RRM2,SIVA1,SPDL1,TFAM,TGFBR2,TNFSF9,TYMS,UNG,VRK1
RB1	4.052	4.36E-21	ASF1B,AURKB,BLM,BRCA1,CCNA2,CDCA5,CDK1,CHAF1A,CTGF,DDX11,DEK,DNMT1,FEN1,HAUS1,HMGB2,LACTB,LIG1,MCM2,MCM3,MCM4,MCM5,MCM6,MCM7,MCMBP,ORC1,PCNA,PLK1,POLD3,PPT2,RBL1,RECQL4,RRM2,SUZ12,TMPO,TUBG1,TYMS,VRK1
RBL1	3.411	4.47E-14	AURKB,CCNA2,CDK1,MCM2,MCM3,MCM5,MCM6,MCM7,NEK2,ORC1,PCNA,PLK1,RBL1,RRM2,TYMS
HDAC1	3.000	5.68E-08	CCNA2,CDK1,GABARAPL1,H2AFX,LIG1,MCM3,MCM5,MCM7,NASP,PLK1,RAD54L,RBL1,RECQL4,RRM2,SOX9,TGFBR2,TYMS
FOXP3	2.750	5.58E-06	BRCA1,CHAF1A,FEN1,LIG1,PDCD4,POLD1,POLD3,RAD54B,TONSL
SMARCB1	2.709	9.75E-10	BTG1,CCNA2,CDC7,CDK1,CENPA,GSN,MCM2,MCM3,MCM4,MCM5,OAS3,PLK4,POLA1,PRIM1,RAD54B,RFC5
E2F6	2.530	2.80E-11	BRCA1,CDC45,CDC7,DDX11,GINS2,LIG1,MCM2,MCM3,MCM5,POLA2,RRM2,UNG
KDM5B	2.498	2.27E-06	BRCA1,BUB1B,CDCA3,CDK1,CTGF,DLGAP5,KIF2C,MCM2,MCM3,PBK,SOX9
TBX2	-4.583	3.84E-22	ASF1B,AURKB,CCNA2,CDCA3,CDCA5,CDK1,DNMT1,HAUS1,HELLS,LIG1,MAD2L1,MCM2,MCM4,MCM5,MCM6,MCM7,PKMYT1,PLK1,RBL1,SGO1,TIPIN
RARA	-4.123	1.24E-06	CCNA2,CDK1,CENPA,CENPM,CENPU,FAM64A,HELLS,HIST1H4C,IL6R,KNL1,MAD2L1,MND1,NCAPG,PBK,PLK4,PTTG1,STX3
ESR1	-4.103	3.58E-08	ABCC5,BRCA1,BUB1B,CASP8AP2,CCNA2,CDCA8,CDK1,CDK4,CENPA,CENPM,CENPU,CFL2,CIT,CLSPN,CYP1A1,DIAPH3,DUSP5,EFNA1,FAM64A,GPSM2,GSN,HELLS,HIST1H4C,INCENP,KNL1,MAD2L1,MARCKS,MND1,NCAPG,NDC1,PBK,PCNA,PDCD4,PLK4,POLA1,PTTG1,RBL1,SOX9,SPDL1,STX3,THRB,TMPO,TNFSF9
CCND1	-4.054	4.14E-20	BRCA1,CCNA2,CDC45,CDCA7,CDCA8,CDK4,CLSPN,DNMT1,FAM83D,HJURP,KIAA1524,KIF20B,KIF2C,KIF4A,KNL1,MCM4,MCM7,PCNA,PDCD4,PLK1,POLD3,PSMC3IP,RBL1,RFC5,RMI2,RRM2,TGFBR2,TP53INP2,TRAIP,TRIP13,TYMS
MITF	-4.041	1.96E-17	AURKB,BRCA1,CDCA3,CDCA8,CENPM,CHAF1A,ESPL1,FANCG,FRMD4B,IL6R,KIF4A,KIFC1,LIG1,MCM2,MCM4,MCM5,MCM6,MDC1,NCAPD3,PLK1,POLD1,POLE2,PSMC3IP,RECQL4,RFC5,SOX9,XRCC3
E2F1	-3.723	3.34E-25	AURKB,BRCA1,CCNA2,CDC20,CDC45,CDK1,CDK4,DDX11,DNMT1,DUT,FEN1,GINS1,HELLS,HMGB2,LACTB,MAD2L1,MCM2,MCM3,MCM4,MCM5,MCM6,MCM7,MDC1,MLH1,MTHFD1,ORC1,PCNA,PLK2,POLA1,POLA2,POLD1,PPT2,RAD54L,RBFOX2,RBL1,RFC2,RFC5,RRM2,SERTAD2,SIVA1,TFAM,TNFSF9,TYMS,UNG,VRK1
FOXM1	-3.028	7.61E-08	AURKB,BUB1B,CCNA2,CDC20,CDCA8,CDK1,CENPA,NEK2,PCNA,PLK1,PLK4,TGFBR2
MYC	-3.018	2.37E-06	AMD1,AURKB,BRCA1,BUB1B,CCNA2,CDC20,CDCA7,CDK1,CDK4,DDX11,DNMT1,DUSP5,EXOSC8,H2AFZ,IFIT1,IMPA2,MAD2L1,MCM5,MCM6,MCM7,MTHFD1,NAP1L1,PCNA,PDCD4,PLK1,POLD1,RRM2,SAE1,SOX9,SUZ12,TFAM,TGFBR2,TYMS,XRCC3
E2F3	-2.840	7.27E-20	C1orf198,CCNA2,CDC45,CDCA3,CDK1,DAG1,HMGB2,MAD2L1,MCM2,MCM3,MCM4,MCM5,MCM6,MCM7,MLH1,NUCKS1,ORC1,PCNA,PLK1,POLA1,POLA2,PTTG1,RBL1,RRM2,TMPO
E2F2	-2.236	7.01E-15	CCNA2,CDC45,CDK1,MCM2,MCM3,MCM4,MCM5,MCM6,MCM7,MLH1,ORC1,PCNA,POLA1,RBL1,RRM2
